# Supplementary material for: Screen-Printed Flexible Thermoelectric Device Based on Hybrid Silver Selenide/PVP Composite Films
Source: Nanomaterials (Basel). 2021 Aug 11;11(8):2042. doi: 10.3390/nano11082042 (PMC8401139; doi:10.3390/nano11082042)
Supplement: Supplementary file 1 [file nanomaterials-11-02042-s001.zip]

Archive with 1 entries (1 files):
- nanomaterials-1321391-supplementary.pdf
